# Supplementary material for: Microwave-Assisted Synthesis of N, S Co-Doped Carbon Quantum Dots for Fluorescent Sensing of Fe(III) and Hydroquinone in Water and Cell Imaging
Source: Nanomaterials (Basel). 2024 Nov 14;14(22):1827. doi: 10.3390/nano14221827 (PMC11597194; doi:10.3390/nano14221827)
Supplement: Supplementary file 1 [file nanomaterials-14-01827-s001.zip]

Archive with 1 entries (1 files):
- nanomaterials-3295715-supplementary.pdf
